# Supplementary material for: Molecular Evolution of Porcine Reproductive and Respiratory Syndrome Virus Field Strains from Two Swine Production Systems in the Midwestern United States from 2001 to 2020
Source: Microbiol Spectr. 2022 May 2;10(3):e02634-21. doi: 10.1128/spectrum.02634-21 (PMC9241855; doi:10.1128/spectrum.02634-21)
Supplement: SUPPLEMENTAL FILE 1 — Supplemental material. Download spectrum.02634-21-s001.xlsx, XLSX file, 0.01 MB [file spectrum.02634-21-s001.xlsx]

## Sheet: RFLP by Farm type and Year
	Year
RFLP by farm type	2001	2002	2003	2004	2005	2006	2007	2008	2009	2010	2011	2012	2013	2014	2015	2016	2017	2018	2019	2020	Grand Total
Breeding Herd	17	6	5	7	4	7	5	2	7	10	14	30	9	21	115	117	317	273	231	33	1230
1-1-1	1																				1
1-1-2															2	1	4	14			21
1-10-2					1																1
1-10-4	2			1															2	2	7
1-12-4															1		1	1	2		5
1-16-2																	1				1
1-16-4																	3	3			6
1-18-2												2									2
1-18-3										1											1
1-2-4													1	2							3
1-21-4																1	1	1			3
1-26-2							1					5	1	2	6						15
1-26-4														1							1
1-3-1											1										1
1-3-2																		2			2
1-3-3																			1		1
1-3-4	3		1					1										2	1		8
1-30-4																			1		1
1-4-1										2	2		1					1			6
1-4-3							1	1				1	2								5
1-4-4	2	1	2		2		1			3	4	7	1	1	3	3	5	5	13		53
1-45-4																	1				1
1-5-2																	1	8			9
1-6-4												1				1					2
1-7-2																	1	3			4
1-7-4	6	2	2	3	1	4	2		4	3	3	9		1	12	16	17	10	18	4	117
1-8-1												1									1
1-8-2															1		3	5			9
1-8-3										1	1							2	14	1	19
1-8-4	1	1		1		1			1		3	1		3	79	82	202	163	134	17	689
1-8-8																		1			1
2-1-2																	1	6			7
2-5-1																	1			1	2
2-5-2	2	2		2		2			2			3	3	11	11	12	74	45	44	8	221
2-5-4																1			1		2
2-6-2																	1	1			2
Finisher	1	1	2	1	8	7	4	4	2		6	17	10	7	15	16	11	5	12	4	133
1-16-4																			1		1
1-2-2																			2		2
1-2-4													3								3
1-4-3												1									1
1-4-4					2	1						5	3		1						12
1-45-4														1							1
1-6-4																	1				1
1-7-2																1	1		1		3
1-7-4			1		2	5	3	3			3	9			9	8	7	4	6	3	63
1-8-3																			1		1
1-8-4		1			3		1	1	1		2			2	3	2			1	1	18
2-5-2	1		1	1	1	1			1		1	2	4	4	2	5	2	1			27
Isolation or GRS	2	1				1	1	3	1		3	3		2	6	3	5				31
1-4-4												1									1
1-7-4	2						1	1			1				1		1				7
1-8-4		1				1						2		1	1	2	3				11
2-5-2								2	1		2			1	4	1	1				12
Nursery	5	1	4	4	3	3	4		5	6	5	13	8	3	12	28	58	67	29	4	262
1-1-2																	2	2			4
1-12-4							1												1		2
1-2-4						1							4								5
1-26-2			1						1			2									4
1-4-3	1																				1
1-4-4		1			1				1	1		4	1			1					10
1-5-2																		1			1
1-7-2											1									1	2
1-7-4	1		2	3		2	2		2	1	4	3			3	9	5	2	4	1	44
1-8-2																		1			1
1-8-3																		7	3		10
1-8-4					1					1				1	1	3	41	32	8	1	89
2-1-2																			1		1
2-5-1																			1		1
2-5-2	3		1	1	1		1		1	3		4	3	2	8	15	10	22	11	1	87
Wean to Finish	4	3	4	1	1	1	2	1	3	7	5	18	8	6	17	25	103	25	36	1	271
1-1-2																1	2	2			5
1-10-4																1		1			2
1-19-4					1						1				1						3
1-21-4																	1		1		2
1-24-2										1			1								2
1-26-2										1		4	1	1	2						9
1-26-4														1							1
1-3-4																		1			1
1-33-3																			3		3
1-33-4																			1		1
1-4-4				1			1		1	2	1	6	3	1	3	1	2		3		25
1-6-2																	1				1
1-7-2									1								3	2			6
1-7-4	2	1	1			1		1	1	1	3	1			10	12	22	5	5		66
1-8-4										1		2		1		8	48	7	12	1	80
2-1-2																	1				1
2-5-2	2	2	3				1			1		5	2	2	1	2	23	7	11		62
2-6-2													1								1
Grand Total	29	12	15	13	16	19	16	10	18	23	33	81	35	39	165	189	494	370	308	42	1927
